# Supplementary material for: Sarcopenia and the frailty progression among Chinese: a longitudinal study
Source: Front Public Health. 2026 Jan 5;13:1551282. doi: 10.3389/fpubh.2025.1551282 (PMC12812598; doi:10.3389/fpubh.2025.1551282)
Supplement: Supplementary file 2 [file Table_2.xlsx]

## Sheet: Sheet1
Supplementary Tables
Table S1 The missing number and rate of covariates for baseline sarcopenia status analyses
Table S2 The missing number and rate of covariates for changes in sarcopenia status analyses
Table S3 Baseline characteristics of participants for baseline sarcopenia status analyses using data not being imputed
Table S4 Baseline characteristics of participants for changes in sarcopenia status analyses using data not being imputed
Table S5 Association of baseline sarcopenia status with risks of incident frailty
Table S6 Subgroup of association of changes in non-sarcopenia group with risks of incident frailty
Table S7 Subgroup of association of changes in possible-sarcopenia group with risks of incident frailty
Table S8 Subgroup of association of changes in sarcopenia group with risks of incident frailty
Table S9 Baseline characteristics of participants for changes in sarcopenia status in sensitivity analyses using data from the third survey
Table S10 Association of changes in sarcopenia status with risks of incident frailty in sensitivity analyses using data from the third survey
Table S11 Baseline characteristics of participants for changes in sarcopenia status in sensitivity analyses using of antihypertensive and antidiabetic medications
Table S12 Association of changes in sarcopenia status with risks of incident frailty in sensitivity analyses using of antihypertensive and antidiabetic medications
Table S13 Association of changes in sarcopenia status with risks of incident frailty in sensitivity analyses separating the possible sarcopenia/sarcopenia group from the non-sarcopenia/possible sarcopenia group

## Sheet: Sheet2
Table S1 The missing number and rate of covariates for baseline sarcopenia status analyses
Variables	Total (n=5075)	Non sarcopenia (n=3004)	Possible sarcopenia (n=1495)	Sarcopenia (n=576)
Age	0(0.00%)	0(0.00%)	0(0.00%)	0(0.00%)
Sex	0(0.00%)	0(0.00%)	0(0.00%)	0(0.00%)
Marriage	0(0.00%)	0(0.00%)	0(0.00%)	0(0.00%)
Education	0(0.00%)	0(0.00%)	0(0.00%)	0(0.00%)
Residence	0(0.00%)	0(0.00%)	0(0.00%)	0(0.00%)
Drinking status	0(0.00%)	0(0.00%)	0(0.00%)	0(0.00%)
Smoking status	0(0.00%)	0(0.00%)	0(0.00%)	0(0.00%)
BMI	0(0.00%)	0(0.00%)	0(0.00%)	0(0.00%)
SBP	28 (0.55%)	15 (0.5%)	10 (0.67%)	3 (0.52%)
CRP	1157 (22.8%)	705 (23.47%)	319 (21.34%)	133 (23.09%)
UA	1157 (22.8%)	705 (23.47%)	319 (21.34%)	133 (23.09%)
HbA1c	1127 (22.21%)	688 (22.9%)	312 (20.87%)	127 (22.05%)
Triglycerides	1160 (22.86%)	708 (23.57%)	320 (21.4%)	132 (22.92%)
HDL cholesterol	1156 (22.78%)	704 (23.44%)	319 (21.34%)	133 (23.09%)
DM	0(0.00%)	0(0.00%)	0(0.00%)	0(0.00%)
Hypertension	0(0.00%)	0(0.00%)	0(0.00%)	0(0.00%)
Dyslipidemia	0(0.00%)	0(0.00%)	0(0.00%)	0(0.00%)
BMI, body mass index; SBP,systolic blood pressure; CRP, C-reactive protein; HbA1c, glycated hemoglobin; UA, Uric acid; HDL-C, high-density lipoprotein cholesterol; DM diabetes

## Sheet: Sheet3
Table S2 The missing number and rate of covariates for changes in sarcopenia status analyses
Variables	Total (n=3551)	Non sarcopenia (n=2133)	Possible sarcopenia (n=1038)	Sarcopenia (n=380)
Age	0(0.00%)	0(0.00%)	0(0.00%)	0(0.00%)
Sex	0(0.00%)	0(0.00%)	0(0.00%)	0(0.00%)
Marriage	0(0.00%)	0(0.00%)	0(0.00%)	0(0.00%)
Education	0(0.00%)	0(0.00%)	0(0.00%)	0(0.00%)
Residence	0(0.00%)	0(0.00%)	0(0.00%)	0(0.00%)
Drinking status	0(0.00%)	0(0.00%)	0(0.00%)	0(0.00%)
Smoking status	0(0.00%)	0(0.00%)	0(0.00%)	0(0.00%)
BMI	0(0.00%)	0(0.00%)	0(0.00%)	0(0.00%)
SBP	19 (0.54%)	11 (0.52%)	7 (0.67%)	1 (0.25%)
CRP	677 (19.07%)	412 (19.49%)	189 (18.1%)	76 (19.34%)
UA	677 (19.07%)	412 (19.49%)	189 (18.1%)	76 (19.34%)
HbA1c	664 (18.7%)	406 (19.21%)	185 (17.72%)	73 (18.58%)
Triglycerides	679 (19.12%)	413 (19.54%)	190 (18.2%)	76 (19.34%)
HDL cholesterol	676 (19.04%)	411 (19.44%)	189 (18.1%)	76 (19.34%)
DM	0(0.00%)	0(0.00%)	0(0.00%)	0(0.00%)
Hypertension	0(0.00%)	0(0.00%)	0(0.00%)	0(0.00%)
Dyslipidemia	0(0.00%)	0(0.00%)	0(0.00%)	0(0.00%)
BMI, body mass index; SBP,systolic blood pressure; CRP, C-reactive protein; HbA1c, glycated hemoglobin; UA, Uric acid; HDL-C, high-density lipoprotein cholesterol; DM diabetes

## Sheet: Sheet4
Table S3 Baseline characteristics of participants for baseline sarcopenia status analyses using data not being imputed
Characteristics	Total (n=5075)	Non sarcopenia (n=3004)	Possible sarcopenia (n=1495)	Sarcopenia (n=576)	P value
Age, mean (SD), years	59.66 ± 8.87	57.54 ± 8.10	60.75 ± 8.56	67.84 ± 8.26	<0.0001
Sex, n (%)					<0.0001
Female	3198(63.01)	1812(60.32)	991(66.29)	395(68.58)
Male	1877(36.99)	1192(39.68)	504(33.71)	181(31.42)
Marital status, n (%)					<0.0001
Married	4418(87.05)	2722(90.61)	1284(85.89)	412(71.53)
Others	657(12.95)	282( 9.39)	211(14.11)	164(28.47)
Education, n (%)					<0.0001
Junior and below	4730(93.20)	2752(91.61)	1412(94.45)	566(98.26)
Senior and above	345( 6.80)	252( 8.39)	83( 5.55)	10( 1.74)
Residence, n (%)					<0.0001
Rural	3482(68.61)	2034(67.71)	994(66.49)	454(78.82)
Urban	1593(31.39)	970(32.29)	501(33.51)	122(21.18)
Drinking status, n (%)					<0.0001
Ever drinkers	1812(35.70)	1171(38.98)	464(31.04)	177(30.73)
Never drinkers	3263(64.30)	1833(61.02)	1031(68.96)	399(69.27)
Smoking status, n (%)					<0.01
Ever smokers	1685(33.20)	1050(34.95)	453(30.30)	182(31.60)
Never smokers	3390(66.80)	1954(65.05)	1042(69.70)	394(68.40)
BMI, mean (SD), kg/m2	23.75 ± 4.11	23.97 ± 4.07	25.10 ± 3.53	19.09 ± 1.81	<0.0001
SBP, mean (SD), mmHg	130.35 ± 21.40	128.99 ± 20.40	132.86 ± 21.90	130.95 ± 24.42	<0.0001
CRP, mean (SD), mg/L	2.50 ± 6.51	2.37 ± 6.38	2.53 ± 5.02	3.11 ± 9.82	0.09
HbA1c, mean (SD), %	5.26 ± 0.74	5.27 ± 0.73	5.31 ± 0.85	5.12 ± 0.50	<0.0001
UA, mean (SD), mg/dL	4.34 ± 1.20	4.40 ± 1.23	4.29 ± 1.15	4.13 ± 1.18	<0.0001
Triglycerides, mean (SD), mmol/L	1.53 ± 1.28	1.57 ± 1.36	1.58 ± 1.26	1.18 ± 0.65	<0.0001
HDL cholesterol,mean (SD), mmol/L	1.32 ± 0.38	1.31 ± 0.39	1.26 ± 0.34	1.48 ± 0.40	<0.0001
DM, n(%)					<0.01
no	4460(87.88)	2626(87.42)	1304(87.22)	530(92.01)
yes	615(12.12)	378(12.58)	191(12.78)	46( 7.99)
Hypertension, n(%)					<0.0001
no	2955(58.23)	1847(61.48)	757(50.64)	351(60.94)
yes	2120(41.77)	1157(38.52)	738(49.36)	225(39.06)
Dyslipidemia, n(%)					<0.0001
no	3371(66.42)	1982(65.98)	933(62.41)	456(79.17)
yes	1704(33.58)	1022(34.02)	562(37.59)	120(20.83)
BMI, body mass index; SBP,systolic blood pressure; CRP, C-reactive protein; HbA1c, glycated hemoglobin; UA, Uric acid; HDL-C, high-density lipoprotein cholesterol; DM diabetes

## Sheet: Sheet5
Table S4 Baseline characteristics of participants for changes in sarcopenia status analyses using data not being imputed
Characteristics	Total (n=3551)	Non sarcopenia (n=2133)	Possible sarcopenia (n=1038)	Sarcopenia (n=380)	P value
Age, mean (SD), years	59.68 ± 8.66	57.86 ± 8.10	60.42 ± 8.16	67.82 ± 8.06	<0.0001
Sex, n (%)					<0.01
Female	2242(63.14)	1302(61.04)	676(65.13)	264(69.47)
Male	1309(36.86)	831(38.96)	362(34.87)	116(30.53)
Marital status, n (%)					<0.0001
Married	3121(87.89)	1942(91.05)	894(86.13)	285(75.00)
Others	430(12.11)	191( 8.95)	144(13.87)	95(25.00)
Education, n (%)					<0.0001
Junior and below	3323(93.58)	1962(91.98)	988(95.18)	373(98.16)
Senior and above	228( 6.42)	171( 8.02)	50( 4.82)	7( 1.84)
Residence, n (%)					<0.0001
Rural	2478(69.78)	1459(68.40)	713(68.69)	306(80.53)
Urban	1073(30.22)	674(31.60)	325(31.31)	74(19.47)
Drinking status, n (%)					<0.001
Ever drinkers	1255(35.34)	809(37.93)	329(31.70)	117(30.79)
Never drinkers	2296(64.66)	1324(62.07)	709(68.30)	263(69.21)
Smoking status, n (%)					0.26
Ever smokers	1179(33.20)	730(34.22)	332(31.98)	117(30.79)
Never smokers	2372(66.80)	1403(65.78)	706(68.02)	263(69.21)
BMI, mean (SD), kg/m2	23.77 ± 4.11	23.97 ± 4.09	25.08 ± 3.50	19.05 ± 1.76	<0.0001
SBP, mean (SD), mmHg	130.10 ± 21.33	129.00 ± 20.42	130.05 ± 24.17	132.36 ± 21.84	<0.001
CRP, mean (SD), mg/L	2.40 ± 5.98	2.29 ± 6.00	2.70 ± 7.28	2.52 ± 5.39	0.41
HbA1c, mean (SD), %	5.27 ± 0.76	5.28 ± 0.75	5.10 ± 0.45	5.31 ± 0.88	<0.0001
UA, mean (SD), mg/dL	4.33 ± 1.21	4.41 ± 1.24	4.11 ± 1.17	4.25 ± 1.15	<0.0001
Triglycerides, mean (SD), mmol/L	1.51 ± 1.31	1.57 ± 1.45	1.15 ± 0.54	1.55 ± 1.18	<0.0001
HDL cholesterol,mean (SD), mmol/L	1.32 ± 0.38	1.32 ± 0.39	1.49 ± 0.39	1.27 ± 0.34	<0.0001
DM, n(%)					<0.01
no	3108(87.52)	1851(86.78)	904(87.09)	353(92.89)
yes	443(12.48)	282(13.22)	134(12.91)	27( 7.11)
Hypertension, n(%)					<0.0001
no	2095(59.00)	1310(61.42)	541(52.12)	244(64.21)
yes	1456(41.00)	823(38.58)	497(47.88)	136(35.79)
Dyslipidemia, n(%)					<0.0001
no	2311(65.08)	1379(64.65)	639(61.56)	293(77.11)
yes	1240(34.92)	754(35.35)	399(38.44)	87(22.89)
BMI, body mass index; SBP,systolic blood pressure; CRP, C-reactive protein; HbA1c, glycated hemoglobin; UA, Uric acid; HDL-C, high-density lipoprotein cholesterol; DM diabetes

## Sheet: Sheet6
Table S5 Association of baseline sarcopenia status with risks of incident frailty
	Crude model		Model 1		Model 2		Model 3
Character	HR(95%CI)	P value	HR(95%CI)	P value	HR(95%CI)	P value	HR(95%CI)	P value
Group
Non sarcopenia	reference		reference		reference		reference
Possible sarcopenia	1.93(1.68,2.22)	<0.0001	1.67(1.45,1.93)	<0.0001	1.67(1.44,1.92)	<0.0001	1.59(1.37,1.83)	<0.0001
Sarcopenia	2.15(1.79,2.58)	<0.0001	1.37(1.12,1.68)	0.002	1.32(1.08,1.61)	0.01	1.61(1.29,2.01)	<0.0001
p for trend		<0.0001		<0.0001		<0.0001		<0.0001
Model 1 included adjustments for age and gender; Model 2 further adjusted for marriage, residence, and education level; and Model 3 additionally adjusted for drinking, smoking, BMI, SBP, CRP, HbA1c, UA, TG , HDL-C, as well as history of DM, hypertension and Dyslipidemia. BMI, body mass index; SBP,systolic blood pressure; CRP, C-reactive protein; HbA1c, glycated hemoglobin; UA, Uric acid; TG, Trig…

## Sheet: Sheet7
Table S6 Subgroup of association of changes in non-sarcopenia group with risks of incident frailty
Subgroup	Stable non-sarcopenia	Non-sarcopenia to possible-sarcopenia/sarcopenia	P value	p for interaction
Sex				0.87
male	reference	1.72(1.13,2.60)	0.01
female	reference	1.79(1.32,2.44)	<0.001
Age				0.4
<65 years	reference	1.51(1.11,2.07)	0.01
≥65 years	reference	1.89(1.25,2.88)	0.003
Model adjustments for marriage, residence, education level, drinking, smoking, BMI, SBP, CRP, HbA1c, UA, TG , HDL-C, as well as history of DM, hypertension and Dyslipidemia. BMI, body mass index; SBP,systolic blood pressure; CRP, C-reactive protein; HbA1c, glycated hemoglobin; UA, Uric acid; TG, Triglycerides; HDL-C, high-density lipoprotein cholesterol; DM diabetes.

## Sheet: Sheet8
Table S7 Subgroup of association of changes in possible-sarcopenia group with risks of incident frailty
Subgroup	Stable possible-sarcopenia	Possible-sarcopenia to non-sarcopenia	P value	Possible-sarcopenia to sarcopenia	P value	p for interaction
Sex						0.48
male	reference	0.53(0.33,0.85)	0.01	1.49(0.63,3.50)	0.36
female	reference	0.39(0.28,0.54)	<0.0001	1.87(1.03,3.41)	0.04
Age						0.17
<65 years	reference	0.43(0.31,0.59)	<0.0001	2.73(1.26,5.89)	0.01
≥65 years	reference	0.51(0.33,0.81)	0.004	1.15(0.60,2.18)	0.68
Model adjustments for marriage, residence, education level, drinking, smoking, BMI, SBP, CRP, HbA1c, UA, TG , HDL-C, as well as history of DM, hypertension and Dyslipidemia. BMI, body mass index; SBP,systolic blood pressure; CRP, C-reactive protein; HbA1c, glycated hemoglobin; UA, Uric acid; TG, Triglycerides; HDL-C, high-density lipoprotein cholesterol; DM diabetes.

## Sheet: Sheet9
Table S8 Subgroup of association of changes in sarcopenia group with risks of incident frailty
Subgroup	Stable sarcopenia	Sarcopenia to non-sarcopenia/possible-sarcopenia	P value	p for interaction
Sex				0.07
male	reference	0.24(0.09,0.63)	0.004
female	reference	0.65(0.37,1.15)	0.14
Age				< 0.001
<65 years	reference	0.08(0.02,0.33)	<0.001
≥65 years	reference	0.92(0.54,1.54)	0.74
Model adjustments for marriage, residence, education level, drinking, smoking, BMI, SBP, CRP, HbA1c, UA, TG , HDL-C, as well as history of DM, hypertension and Dyslipidemia. BMI, body mass index; SBP,systolic blood pressure; CRP, C-reactive protein; HbA1c, glycated hemoglobin; UA, Uric acid; TG, Triglycerides; HDL-C, high-density lipoprotein cholesterol; DM diabetes.

## Sheet: Sheet10
Table S9 Baseline characteristics of participants for changes in sarcopenia status in sensitivity analyses using data from the third survey
Characteristics	Total (n=2944)	Non sarcopenia (n=1757)	Possible sarcopenia (n=867)	Sarcopenia (n=320)	P value
Age, mean (SD), years	59.72 ± 8.46	58.01 ± 8.00	60.41 ± 7.89	67.25 ± 8.01	<0.0001
Sex, n (%)					<0.001
Female	1854(62.98)	1061(60.39)	568(65.51)	225(70.31)
Male	1090(37.02)	696(39.61)	299(34.49)	95(29.69)
Marital status, n (%)					<0.0001
Married	2589(87.94)	1599(91.01)	747(86.16)	243(75.94)
Others	355(12.06)	158( 8.99)	120(13.84)	77(24.06)
Education, n (%)					<0.0001
Junior and below	2775(94.26)	1631(92.83)	827(95.39)	317(99.06)
Senior and above	169( 5.74)	126( 7.17)	40( 4.61)	3( 0.94)
Residence, n (%)					<0.0001
Rural	2100(71.33)	1229(69.95)	604(69.67)	267(83.44)
Urban	844(28.67)	528(30.05)	263(30.33)	53(16.56)
Drinking status, n (%)					<0.01
Ever drinkers	1028(34.92)	659(37.51)	270(31.14)	99(30.94)
Never drinkers	1916(65.08)	1098(62.49)	597(68.86)	221(69.06)
Smoking status, n (%)					0.08
Ever smokers	986(33.49)	615(35.00)	276(31.83)	95(29.69)
Never smokers	1958(66.51)	1142(65.00)	591(68.17)	225(70.31)
BMI, mean (SD), kg/m2	23.76 ± 4.14	24.00 ± 4.16	25.02 ± 3.48	19.06 ± 1.78	<0.0001
SBP, mean (SD), mmHg	130.28 ± 21.32	129.24 ± 20.37	132.31 ± 21.77	130.48 ± 24.58	<0.01
CRP, mean (SD), mg/L	2.32 ± 6.25	2.24 ± 6.54	2.33 ± 4.98	2.76 ± 7.61	0.39
HbA1c, mean (SD), %	5.27 ± 0.72	5.28 ± 0.71	5.30 ± 0.81	5.13 ± 0.47	<0.01
UA, mean (SD), mg/dL	4.33 ± 1.20	4.42 ± 1.24	4.25 ± 1.14	4.13 ± 1.16	<0.0001
Triglycerides, mean (SD), mmol/L	1.51 ± 1.25	1.56 ± 1.42	1.51 ± 1.04	1.21 ± 0.61	<0.0001
HDL cholesterol,mean (SD), mmol/L	1.32 ± 0.38	1.32 ± 0.39	1.28 ± 0.34	1.45 ± 0.40	<0.0001
DM, n(%)					<0.01
no	2585(87.81)	1526(86.85)	761(87.77)	298(93.13)
yes	359(12.19)	231(13.15)	106(12.23)	22( 6.88)
Hypertension, n(%)					<0.001
no	1728(58.70)	1065(60.61)	461(53.17)	202(63.13)
yes	1216(41.30)	692(39.39)	406(46.83)	118(36.88)
Dyslipidemia, n(%)					<0.0001
no	1900(64.54)	1125(64.03)	530(61.13)	245(76.56)
yes	1044(35.46)	632(35.97)	337(38.87)	75(23.44)
BMI, body mass index; SBP,systolic blood pressure; CRP, C-reactive protein; HbA1c, glycated hemoglobin; UA, Uric acid; HDL-C, high-density lipoprotein cholesterol; DM diabetes

[truncated: 4 more sheets: Sheet11, Sheet12, Sheet13, Sheet14]
